# Supplementary material for: Impact of the 2018 revised Pregnancy Prevention Programme by the European Medicines Agency on the use of oral retinoids in females of childbearing age in Denmark, Italy, Netherlands, and Spain: an interrupted time series analysis
Source: Front Pharmacol. 2023 Aug 17;14:1207976. doi: 10.3389/fphar.2023.1207976 (PMC10469888; doi:10.3389/fphar.2023.1207976)
Supplement: Supplementary file 1 [file Table2.xlsx]

## Sheet: O1.1.0
1.1.0 Prevalence and incidence of valproate use per quarter over the study period, main analysis
SAP version 1.1 analyses	1.1,1.2
Output overview table
* If a gap of more than 90 days exist since the end of the prior prescription, duration will be zero
Period start_ddmmyy	010110 - 011020
age_strata	12 to < 19 years of age
	19 to < 26 years of age
	26 to < 36 years of age
	36 to < 46 years of age
	46 to < 56 years of age
indication	bipolar
	epilepsy
	migraine
	unknown
dose	<1g per day
	1g to <1.5g per day
	1.5g to <2g per day
	2.0 to <2.5g per day
	>=2.5g per day
	unknown
prior_treatment_duration	none *
	<6 months
	6 months to <1 year
	>= 1 year
total_persons	Total number of women in the cohort observed in the strata
person_years	Total number of person years observed in strata
incident_users	Number of incident users in the period (without a prescription/dispensing for any valproate in the prior quarter
prevalent_users	Number of prevalent users in the period (with at least one day of use in the quarter)
incidence	number of incident users per 1000 person years
prevalence	number of prevalent users per 1000 person years
Sensitivity analysis parameters
COVID-19 period exclusion	no exclusion (default)
pre-intervention period start	2010 (default)
Pregnancy testing window	NA
Contraception window	NA
Mock output tables for 2010, 2011
** cell counts less than 5 will recorded as "<5"
Period start_ddmmyy	age_strata	indication	dose	prior_treatment_duration	total_persons **	person_years	incident_users **	prevalent_users **	incidence	prevalence
010110	all	all	all	all
010110	12-<19	all	all	all
010110	19 to < 26 years of age	all	all	all
010110	26 to < 36 years of age	all	all	all
010110	36 to < 46 years of age	all	all	all
010110	46 to < 56 years of age	all	all	all
010110	all	bipolar	all	all
010110	all	epilepsy	all	all
010110	all	migraine	all	all
010110	all	unknown	all	all
010110	all	all	<1g per day	all
010110	all	all	1g to <1.5g per day	all
010110	all	all	1.5g to <2g per day	all
010110	all	all	2.0 to <2.5g per day	all
010110	all	all	>=2.5g per day	all
010110	all	all	unknown	all
010110	all	all	all	none
010110	all	all	all	<6 months
010110	all	all	all	6 months to <1 year
010110	all	all	all	>= 1 year
010410	all	all	all	all
010410	12-<19	all	all	all
010410	19 to < 26 years of age	all	all	all
010410	26 to < 36 years of age	all	all	all
010410	36 to < 46 years of age	all	all	all
010410	46 to < 56 years of age	all	all	all
010410	all	bipolar	all	all
010410	all	epilepsy	all	all
010410	all	migraine	all	all
010410	all	unknown	all	all
010410	all	all	<1g per day	all
010410	all	all	1g to <1.5g per day	all
010410	all	all	1.5g to <2g per day	all
010410	all	all	2.0 to <2.5g per day	all
010410	all	all	>=2.5g per day	all
010410	all	all	unknown	all
010410	all	all	all	none
010410	all	all	all	<6 months
010410	all	all	all	6 months to <1 year
010410	all	all	all	>= 1 year
010710	all	all	all	all
010710	12-<19	all	all	all
010710	19 to < 26 years of age	all	all	all
010710	26 to < 36 years of age	all	all	all
010710	36 to < 46 years of age	all	all	all
010710	46 to < 56 years of age	all	all	all
010710	all	bipolar	all	all
010710	all	epilepsy	all	all
010710	all	migraine	all	all
010710	all	unknown	all	all
010710	all	all	<1g per day	all
010710	all	all	1g to <1.5g per day	all
010710	all	all	1.5g to <2g per day	all
010710	all	all	2.0 to <2.5g per day	all
010710	all	all	>=2.5g per day	all
010710	all	all	unknown	all
010710	all	all	all	none
010710	all	all	all	<6 months
010710	all	all	all	6 months to <1 year
010710	all	all	all	>= 1 year
011010	all	all	all	all
011010	12-<19	all	all	all
011010	19 to < 26 years of age	all	all	all
011010	26 to < 36 years of age	all	all	all
011010	36 to < 46 years of age	all	all	all
011010	46 to < 56 years of age	all	all	all
011010	all	bipolar	all	all
011010	all	epilepsy	all	all
011010	all	migraine	all	all
011010	all	unknown	all	all
011010	all	all	<1g per day	all
011010	all	all	1g to <1.5g per day	all
011010	all	all	1.5g to <2g per day	all
011010	all	all	2.0 to <2.5g per day	all
011010	all	all	>=2.5g per day	all
011010	all	all	unknown	all
011010	all	all	all	none
011010	all	all	all	<6 months
011010	all	all	all	6 months to <1 year
011010	all	all	all	>= 1 year
010111	all	all	all	all
010111	12-<19	all	all	all
010111	19 to < 26 years of age	all	all	all
010111	26 to < 36 years of age	all	all	all
010111	36 to < 46 years of age	all	all	all
010111	46 to < 56 years of age	all	all	all
010111	all	bipolar	all	all
010111	all	epilepsy	all	all
010111	all	migraine	all	all
010111	all	unknown	all	all
010111	all	all	<1g per day	all
010111	all	all	1g to <1.5g per day	all
010111	all	all	1.5g to <2g per day	all
010111	all	all	2.0 to <2.5g per day	all
010111	all	all	>=2.5g per day	all
010111	all	all	unknown	all
010111	all	all	all	none
010111	all	all	all	<6 months
010111	all	all	all	6 months to <1 year
010111	all	all	all	>= 1 year
010411	all	all	all	all
010411	12-<19	all	all	all
010411	19 to < 26 years of age	all	all	all
010411	26 to < 36 years of age	all	all	all
010411	36 to < 46 years of age	all	all	all
010411	46 to < 56 years of age	all	all	all
010411	all	bipolar	all	all
010411	all	epilepsy	all	all
010411	all	migraine	all	all
010411	all	unknown	all	all
010411	all	all	<1g per day	all
010411	all	all	1g to <1.5g per day	all
010411	all	all	1.5g to <2g per day	all
010411	all	all	2.0 to <2.5g per day	all
010411	all	all	>=2.5g per day	all
010411	all	all	unknown	all
010411	all	all	all	none
010411	all	all	all	<6 months
010411	all	all	all	6 months to <1 year
010411	all	all	all	>= 1 year
010711	all	all	all	all
010711	12-<19	all	all	all
010711	19 to < 26 years of age	all	all	all
010711	26 to < 36 years of age	all	all	all
010711	36 to < 46 years of age	all	all	all
010711	46 to < 56 years of age	all	all	all
010711	all	bipolar	all	all
010711	all	epilepsy	all	all
010711	all	migraine	all	all
010711	all	unknown	all	all
010711	all	all	<1g per day	all
010711	all	all	1g to <1.5g per day	all
010711	all	all	1.5g to <2g per day	all
010711	all	all	2.0 to <2.5g per day	all
010711	all	all	>=2.5g per day	all
010711	all	all	unknown	all
010711	all	all	all	none
010711	all	all	all	<6 months
010711	all	all	all	6 months to <1 year
010711	all	all	all	>= 1 year
011011	all	all	all	all
011011	12-<19	all	all	all
011011	19 to < 26 years of age	all	all	all
011011	26 to < 36 years of age	all	all	all
011011	36 to < 46 years of age	all	all	all
011011	46 to < 56 years of age	all	all	all
011011	all	bipolar	all	all
011011	all	epilepsy	all	all
011011	all	migraine	all	all
011011	all	unknown	all	all
011011	all	all	<1g per day	all
011011	all	all	1g to <1.5g per day	all
011011	all	all	1.5g to <2g per day	all
011011	all	all	2.0 to <2.5g per day	all
011011	all	all	>=2.5g per day	all
011011	all	all	unknown	all
011011	all	all	all	none
011011	all	all	all	<6 months
011011	all	all	all	6 months to <1 year
011011	all	all	all	>= 1 year

## Sheet: reti_adr
	SUPPLEMENTARY TABLE S2. Retinoid´s associated adverse drug reactions (ADRs)
	Serious Acitretin ADRs	Capillary leak syndrome
		Hepatitis*
		Jaundice
		Ototoxicity (deafness, tinnitus)
		Retinoic acid syndrome
		Thrombosis*
	Serious Alitretinoin ADRs	Aggressive behavior*
		Anaphylaxis*
		Blurred vision
		Cataract
		Cerebrovascular accident*
		Depression*
		Hypersensitivity reaction*
		Inflammatory bowel disease*
		Injury due to suicide attempt*
		Pseudotumor cerebri*
		Psychotic disorder*
		Suicidal thoughts*
		Vasculitis*
		Violent behavior*
	Serious Isoterinoin ADRs	Aggressive behavior*
		Agranulocytosis
		Anaphylaxis*
		Bronchospasm
		Cerebrovascular accident*
		Depression*
		Gastrointestinal hemorrhage
		Hearing loss
		Hepatitis*
		Hypersensitivity reaction*
		Inflammatory bowel disease*
		Inflammatory bowel disease*
		Injury due to suicide attempt*
		Neutropenia
		Optic neuritis
		Pancreatitis
		Pseudotumor cerebri*
		Psychotic disorder*
		Rhabdomyolysis
		Seizure
		Stevens-Johnson syndrome
		Suicidal thoughts*
		Syncope
		Thrombocytopenia
		Thrombosis*
		Toxic epidermal necrolysis
		Vasculitis*
		Violent behavior*
		Visual disturbance
	*ADR common to more than one retinoid
